# Supplementary material for: Facile Construction Engineering of Pr6O11@C with Efficient Photocatalytic Activity
Source: Molecules. 2024 Jul 29;29(15):3568. doi: 10.3390/molecules29153568 (PMC11314047; doi:10.3390/molecules29153568)
Supplement: Supplementary file 1 [file molecules-29-03568-s001.zip]

Archive with 1 entries (1 files):
- molecules-2987882-supplementary.pdf
